# Supplementary material for: Accurate prediction of flux distributions compatible with metabolite concentration effects in genome-scale metabolic networks
Source: PLoS Comput Biol. 2026 Mar 16;22(3):e1014066. doi: 10.1371/journal.pcbi.1014066 (PMC13008253; doi:10.1371/journal.pcbi.1014066)
Supplement: S1 Table — This table lists reactions with an adjusted R2 greater than 0.6, associated with an EC number in E. coli. For each reaction, up to three top candidate regulators identified by logistic regression are included, along with those showing a flux-sum correlation greater than 0.8. The table also includes compound IDs (CIDs) of retrieved regulators from BRENDA and highlights the overlap between these and the model-predicted regulators. (XLSX) [file pcbi.1014066.s003.xlsx]

## Sheet: Table S1
S1 Table. Regulators retrieved from BRENDA and predicted by logistic regression models. This table lists reactions with an adjusted R² greater than 0.6, associated with an EC number in E. coli. For each reaction, up to three top candidate regulators identified by logistic regression are included, along with those showing a flux-sum correlation greater than 0.8. The table also includes compound ID…
rxn	ec	ourRegulators(extended)	RegulatorsBRENDA	IntersectionsBRENDA	IntersectionsSTITCH
ACOAD1f_b	['4.1.3.38']	[5460375, 105, 439184, 124886, 5951, 164735, 135444742, 135398650, 135801111, 439452, 135403648, 135398559, 135400185, 135398645, 135398652, 135398657, 135450599, 135402008, 135405047, 135926594, 137234550, 91493, 61503, 165007, 440018, 46878377, 2723872, 122357, 68841, 880, 135450591]			{439184, 164735}
ACOAD2f_b	['4.1.3.38']	[5460375, 105, 439184, 124886, 5951, 164735, 135444742, 135398650, 135801111, 439452, 135403648, 135398559, 135400185, 135398645, 135398652, 135398657, 135450599, 135402008, 135405047, 135926594, 137234550, 91493, 61503, 165007, 440018, 46878377, 2723872, 122357, 68841, 880, 135450591]			{439184, 164735}
ACOAD3f_b	['4.1.3.38']	[12647, 5960, 439184, 6175, 152441, 5460236, 11948925, 135398635, 164735, 439452, 151187, 171548, 165007, 7866, 51, 2723872, 122357, 5287708, 5461143, 439235, 6288, 65533, 440033, 5460100, 86289686, 439190]			{439184, 164735}
ACOAD4f_b	['4.1.3.38']	[12647, 5960, 439184, 6175, 152441, 5460236, 11948925, 135398635, 164735, 439452, 151187, 171548, 165007, 7866, 51, 2723872, 122357, 5287708, 5461143, 439235, 6288, 65533, 440033, 5460100, 86289686, 439190]			{439184, 164735}
ACOAD5f_b	['4.1.3.38']	[12647, 5960, 439184, 6175, 152441, 5460236, 11948925, 135398635, 164735, 439452, 151187, 171548, 165007, 7866, 51, 2723872, 122357, 5287708, 5461143, 439235, 6288, 65533, 440033, 5460100, 86289686, 439190]			{439184, 164735}
ACOAD6f_b	['4.1.3.38']	[12647, 5960, 439184, 6175, 152441, 5460236, 11948925, 135398635, 164735, 91493, 151187, 171548, 165007, 7866, 51, 2723872, 122357, 5287708, 5461143, 439235, 6288, 65533, 440033, 5460100, 86289686, 439190]			{439184, 164735}
ACOAD7f_b	['4.1.3.38']	[12647, 5960, 439184, 6175, 152441, 5460236, 11948925, 135398635, 164735, 91493, 151187, 171548, 165007, 7866, 51, 2723872, 122357, 5287708, 5461143, 439235, 6288, 65533, 440033, 5460100, 86289686, 439190]			{439184, 164735}
ADCL	['4.1.3.38']	[1061, 5793, 439191, 444493, 92753, 45266613, 175, 5892, 5893, 15938971, 439452, 91493, 107735, 729, 643984, 7339, 439183, 948, 1038, 1005, 65533, 186, 439190, 439278, 439958, 99058]	set()	set()	{5892, 91493, 7339, 439278, 175, 439183, 439191}
ADK1	['2.7.4.3']	[135403648, 135398559, 135398657, 135450599, 135402008, 135405047, 135926594, 137234550, 135400185, 135398645, 135398652, 439452, 61503, 5460375, 105, 91493, 135444742, 135398650, 135801111, 68841, 439190, 5951, 750, 135450591]	{440210}	set()	{68841, 750}
ADSL1r	['4.3.2.2']	[1061, 5793, 439191, 444493, 92753, 45266613, 175, 5892, 5893, 15938971, 283, 49, 5204641, 107735, 729, 643984, 7339, 439183, 1038, 1005, 186, 439278, 439958, 99058]	set()	set()	{7339, 1005}
ADSL2r	['4.3.2.2']	[49, 5204641, 5460375, 105, 135400185, 135398645, 135398652, 135398657, 135450599, 135402008, 135405047, 135926594, 137234550, 6175, 61503, 440018, 46878377, 124886, 68841, 880, 135398635, 5951, 750, 135444742, 135398650, 135801111]	set()	set()	{68841, 6175}
ANPRT	['2.4.2.18']	[440604, 11966169, 16061158, 70698756, 11966204, 11966179, 53262365, 5460221, 11966197, 24906334, 122283, 45266598, 11966110, 5360545, 23724672, 11966216, 11966158, 24906330, 11966160, 24883423, 92153, 11966162, 5497111, 11966173, 46173081, 445638, 440615, 985, 504166, 5497143, 445344, 25245711, 22833664, 25244191, 169621, 11966172, 11966177, 11966175, 11966155, 5460326, 864, 25113193, 3082152, 2…	{6305}	set()	set()
APRAUR	['1.1.1.193']	[5793, 1061, 439191, 444493, 92753, 45266613, 175, 5892, 5893, 15938971, 107735, 729, 643984, 7339, 439183, 1005, 186, 439278, 439958, 99058]	set()	set()	{444493, 175}
ASPTA_b	['1.1.1.193']	[5793, 87642, 439191, 444493, 175, 283, 5459792, 222656, 49771529, 1198, 107735, 160419, 729, 643984, 7339, 31348, 439183, 1005, 186, 5460307, 444972, 439958, 99058]			{222656, 7339, 444972, 444493, 1005, 175, 283}
BMOCOS	['1.1.1.193']	[12647, 5960, 151187, 152441, 5460236, 11948925, 5287708, 5461143, 439235, 440033, 5460100, 86289686]			set()
CBLAT	['2.5.1.17']	[440604, 11966169, 16061158, 70698756, 11966204, 11966179, 53262365, 5460221, 11966197, 24906334, 122283, 45266598, 11966110, 23724672, 446013, 11966216, 11966158, 24906330, 11966160, 24883423, 92153, 186, 11966162, 439958, 99058, 5497111, 5793, 11966173, 46173081, 445638, 440615, 668, 985, 504166, 175, 5497143, 445344, 25245711, 22833664, 25244191, 169621, 11966172, 11966177, 11966175, 729, 6439…	set()	set()	set()
CTECOAI7_b	['2.5.1.17']	[440604, 11966169, 16061158, 70698756, 11966204, 11966179, 53262365, 5460221, 11966197, 24906334, 122283, 45266598, 11966110, 23724672, 25074411, 446013, 5459792, 222656, 49771529, 11966216, 11966158, 160419, 970, 24906330, 11966160, 24883423, 5283546, 92153, 11966162, 5497111, 11966173, 46173081, 445638, 440615, 985, 504166, 643757, 5497143, 445344, 25245711, 22833664, 25244191, 169621, 1198, 11…			{11966216, 644109, 169621, 440604, 11966110, 445344, 3082152, 122283, 1198, 5497143, 446013, 970, 11966155, 11966158, 11966160, 11966162, 985, 11966169, 11966172, 11966173, 24883423, 11966175, 11966177, 864, 11966179, 11966197, 92153, 11966204, 9543037}
CTECOAI8_b	['2.5.1.17']	[12647, 86289313, 6175, 87642, 439191, 135398638, 444493, 5892, 5893, 15938971, 283, 164735, 670, 91493, 107735, 135398593, 171548, 151187, 7866, 122357, 71077, 6288, 439278, 5960, 447145, 440122, 439184, 152441, 5460236, 11948925, 135398641, 92753, 45266613, 135398635, 439452, 13730, 5280604, 439287, 729, 643984, 5280338, 5283548, 1173, 117587708, 5287708, 5461143, 439235, 439183, 1005, 1038, 44…			{5892, 444493, 6288, 92753, 729, 87642, 283}
CTPS2	['6.3.4.2']	[49859619, 5793, 87642, 439191, 90658453, 444493, 5376004, 175, 49, 5204641, 107735, 729, 643984, 7339, 439183, 186, 439278, 439958, 99058]	{135398592, 60961, 1188, 104729, 135398635, 6029, 135398641, 1174, 193305, 1117, 190, 64959}	set()	{49, 444493}
DAPE	['5.1.1.7']	[5360545]	set()	set()	set()
DB4PS	['4.1.99.12']	[49, 5204641, 5960, 12647, 152441, 5460236, 11948925, 5287708, 5461143, 439235, 6288, 440033, 5460100, 86289686]	set()	set()	set()
DHDPS	['4.1.99.12']	[165007, 164735, 5376507, 29936, 45479636]			set()
DHPPDA2	['3.5.4.26']	[86289313, 5793, 668, 92753, 45266613, 175, 670, 13730, 439287, 71077, 1038, 186, 439958, 99058]	set()	set()	{175}
DHQS	['4.2.3.4']	[6137, 44123557, 60961, 643757, 5459792, 222656, 49771529, 440041, 448719, 439155, 91552, 1198, 160419, 443434, 970, 34755, 34756, 24762165, 5460307, 444972, 644102, 439236]	set()	set()	{970, 444972}
EDA	['4.1.2.14', '4.1.2.55']	[5793, 87642, 439191, 668, 444493, 1045, 175, 5892, 5893, 15938971, 283, 49, 5204641, 107735, 729, 643984, 7339, 439183, 1038, 1005, 186, 439278, 439958, 99058]	set()	set()	{5892, 1005, 175, 1045, 439191, 729}
EDD	['4.2.1.12']	[86289313, 447145, 440122, 92753, 45266613, 135444742, 135398650, 135801111, 670, 135403648, 135398559, 135400185, 135398645, 135398652, 135398657, 135450599, 135402008, 135405047, 135926594, 137234550, 13730, 439287, 71077, 135450591]	{784}	set()	set()
ENO	['4.2.1.11']	[1198, 5460307, 444972, 160419, 970, 643757, 5459792, 222656, 49771529]	set()	set()	{222656, 970, 444972, 643757, 1198}
FACOAE120	['3.1.2.2']	[223, 86289313, 87642, 439191, 135398638, 444493, 25074411, 5892, 5893, 15938971, 283, 5459792, 222656, 49771529, 670, 107735, 160419, 135398593, 970, 71077, 5283546, 186, 439278, 447145, 440122, 5793, 135398641, 668, 92753, 45266613, 175, 643757, 13730, 1198, 439287, 729, 643984, 5460307, 444972, 439183, 190, 1005, 1038, 439958, 99058, 439236]	set()	set()	{5892, 444493, 175, 92753, 87642, 283}
FACOAE140	['3.1.2.2']	[223, 86289313, 87642, 439191, 444493, 25074411, 5892, 5893, 15938971, 283, 5459792, 222656, 49771529, 670, 107735, 160419, 970, 31348, 71077, 5283546, 186, 439278, 5793, 447145, 440122, 668, 92753, 45266613, 175, 13730, 1198, 5280604, 439287, 729, 643984, 5460307, 444972, 5280338, 5283548, 1173, 117587708, 439183, 33032, 190, 1005, 1038, 439958, 99058, 439236]	set()	set()	{5892, 444493, 175, 92753, 87642, 283}
FACOAE160	['3.1.2.22', '3.1.2.2']	[223, 86289313, 87642, 439191, 444493, 25074411, 5892, 5893, 15938971, 283, 5459792, 222656, 49771529, 670, 107735, 160419, 970, 31348, 71077, 5283546, 186, 439278, 5793, 447145, 440122, 668, 92753, 45266613, 175, 13730, 1198, 5280604, 439287, 729, 643984, 5460307, 444972, 5280338, 5283548, 1173, 117587708, 439183, 33032, 190, 1005, 1038, 439958, 99058, 439236]	set()	set()	{5892, 444493, 175, 92753, 87642, 283}
FACOAE161	['3.1.2.22', '3.1.2.2']	[4876, 188324, 119228, 8742, 25203769, 25246209, 443210, 23724672, 5460183, 25195380, 155289974, 13830827, 46173708, 129892964, 135846131, 146157750, 152743507, 155891367, 158012053, 445675, 283, 5462261, 440875, 21145135, 441006, 439286, 6857401, 49859691, 49859692, 70, 115254, 5962, 24906330, 6323531, 171041857, 196427, 24883423, 92153, 447145, 440122, 171904439, 49859597, 449304, 92753, 452666…			{5892, 644109, 784, 283, 445344, 91552, 3082152, 122283, 175, 5497143, 70, 444493, 92753, 985, 87642, 1117, 753, 754, 92153, 11966204, 9543037}
FACOAE181	['3.1.2.22', '3.1.2.2']	[223, 86289313, 87642, 439191, 444493, 25074411, 5892, 5893, 15938971, 283, 5459792, 222656, 49771529, 670, 107735, 160419, 970, 31348, 71077, 5283546, 186, 439278, 5793, 447145, 440122, 668, 92753, 45266613, 175, 13730, 1198, 5280604, 439287, 729, 643984, 5460307, 444972, 5280338, 5283548, 1173, 117587708, 439183, 33032, 190, 1005, 1038, 439958, 99058, 439236]			{5892, 444493, 175, 92753, 87642, 283}
FADRx	['1.5.1.37', '1.5.1.36', '1.5.1.45']	[5460375, 105, 6508, 1560034, 643757, 5951, 5459792, 222656, 49771529, 750, 135444742, 135398650, 135801111, 670, 135400185, 135398645, 135398652, 1198, 135398657, 135450599, 135402008, 135405047, 135926594, 137234550, 970, 199, 31348, 65533, 5460307, 444972, 135450591]	set()	set()	set()
FBA3	['4.1.2.13']	[12647, 5960, 6175, 152441, 5460236, 11948925, 135398635, 643757, 1198, 151187, 160419, 171548, 970, 7866, 5460307, 444972, 31348, 6288, 440033, 5460100, 86289686, 3614358]	{5862, 644102, 1005, 643984, 51, 31348, 729, 668}	{31348}	{5960, 970, 444972, 151187, 6175}
G1SAT	['5.4.3.8']	[86289313, 5793, 439191, 668, 444493, 92753, 45266613, 175, 283, 670, 13730, 107735, 439287, 729, 643984, 439183, 71077, 1038, 186, 439958, 99058]	{700}	set()	{5793, 668, 444493}
G5SD	['1.2.1.41']	[87642, 439191, 444493, 5892, 5893, 15938971, 283, 5459792, 222656, 49771529, 107735, 970, 7339, 31348, 186, 439278, 1061, 5793, 668, 92753, 45266613, 175, 643757, 1198, 729, 643984, 439183, 1038, 1005, 5460307, 444972, 439958, 99058]	{104729, 5884}	set()	{7339}
G6PDH2r	['1.1.1.363', '1.1.1.49']	[6137, 5793, 44123557, 87642, 60961, 439191, 668, 444493, 175, 440041, 448719, 439155, 91552, 107735, 729, 643984, 443434, 7339, 439183, 190, 1038, 1005, 186, 439278, 439236]	{104729, 5884, 1102}	set()	{5793, 60961, 444493, 1005, 439183, 175, 87642, 439191, 729, 186, 668, 190}
GAPD	['1.2.1.12', '1.2.1.59']	[5793, 6175, 87642, 439191, 668, 444493, 92753, 45266613, 175, 135398635, 107735, 171548, 7866, 439183, 1038, 1005, 186, 439278, 440033, 5460100, 86289686, 439958, 99058]	{784, 7427, 702}	set()	{5793, 444493, 1005, 175, 439183, 87642, 439191, 186, 668}
GCALDD	['1.2.1.21']	[5793, 87642, 439191, 444493, 175, 49, 5204641, 107735, 7339, 439183, 1038, 1005, 186, 439278, 439958, 99058]	{756, 104729, 1050, 1051, 1052, 1053, 1054, 1055}	set()	{1005, 87642, 444493, 175}
GHMT2r	['2.1.2.1']	[12647, 87642, 444493, 5459792, 222656, 49771529, 107735, 160419, 151187, 970, 7339, 186, 439278, 5960, 1061, 5793, 152441, 5460236, 11948925, 668, 175, 643757, 1198, 729, 643984, 5287708, 5461143, 439235, 439183, 1038, 1005, 440033, 5460100, 86289686, 5460307, 444972, 439958, 99058]	{71080, 5951, 712}	set()	{12647, 970, 175, 439183, 87642, 668}
GLCt2pp	['2.1.2.1']	[5960, 5793, 87642, 439191, 444493, 175, 6287, 643757, 5459792, 222656, 49771529, 49, 5204641, 1198, 107735, 160419, 970, 7339, 31348, 439183, 1005, 186, 5460307, 444972, 644102, 439278, 439958, 99058]			{5793, 970, 444493, 1198, 175, 439183, 1005, 439278, 87642, 186}
GLCtex_copy2	['2.1.2.1']	[4876, 188324, 119228, 8742, 25203769, 25246209, 443210, 5460183, 25195380, 155289974, 13830827, 46173708, 129892964, 135846131, 146157750, 152743507, 155891367, 158012053, 445675, 5462261, 440875, 21145135, 441006, 439286, 6857401, 49859691, 49859692, 70, 115254, 5962, 6323531, 171041857, 196427, 6288, 171904439, 49859597, 449304, 92753, 45266613, 441007, 134820469, 935, 159296, 126747, 754, 110…			{6274, 5460362, 5962, 6140, 1005, 784, 753, 6322, 887, 312, 5280604, 1117, 5950, 2879}
GLCTR1	['2.1.2.1']	[49859619, 5460232, 119, 6992099, 90658453, 135398635, 118, 1112, 5376004]			set()
GLCTR3	['2.1.2.1']	[12647, 5960, 151187, 152441, 5460236, 11948925, 5287708, 5461143, 439235, 6288, 440033, 5460100, 86289686]			set()
GLGC	['2.7.7.27']	[439184, 283, 439190, 91493, 439452]	{964, 1061, 1005, 643984, 99058, 439958, 107735, 729, 1051, 5884, 5886}	set()	{283, 439452, 439190}
GLUPRT	['2.4.2.14']	[5460375, 105, 5793, 87642, 439191, 668, 444493, 175, 5951, 5459792, 222656, 49771529, 439958, 99058, 135444742, 135398650, 135801111, 135400185, 135398645, 135398652, 1198, 135398657, 135450599, 135402008, 135405047, 135926594, 137234550, 107735, 160419, 970, 31348, 439183, 68841, 1038, 1005, 186, 5460307, 444972, 439278, 135450591]	{73323}	set()	{87642, 444972}
GLUTRR	['1.2.1.70']	[6508, 1560034, 643757, 5951, 750, 45266733, 135444742, 135398650, 135801111, 670, 135400185, 135398645, 135398652, 1198, 135398657, 135450599, 135402008, 135405047, 135926594, 137234550, 160419, 61503, 5460307, 444972, 440018, 46878377, 199, 31348, 68841, 880, 3614358, 135450591]	{104729}	set()	{643757, 1198, 750}
GMHEPAT	['2.7.7.70']	[1061, 5793, 87642, 439191, 668, 444493, 92753, 45266613, 175, 5892, 5893, 15938971, 49, 5204641, 670, 13730, 107735, 439287, 729, 643984, 439183, 1005, 1038, 186, 439278, 439958, 99058]	set()	set()	set()
GMHEPK	['2.7.7.70']	[5793, 87642, 439191, 668, 444493, 92753, 45266613, 175, 643757, 5459792, 222656, 49771529, 49, 5204641, 107735, 160419, 729, 643984, 970, 31348, 439183, 1038, 1005, 186, 5460307, 444972, 439278, 439958, 99058]			set()
GND	['1.1.1.44', '1.1.1.351']	[1061, 5793, 87642, 439191, 444493, 92753, 45266613, 175, 5892, 5893, 15938971, 643757, 5459792, 222656, 49771529, 1198, 160419, 729, 643984, 970, 7339, 31348, 439183, 1038, 1005, 186, 5460307, 444972, 439278, 439958, 99058]	{5884}	set()	{222656, 5793, 970, 444972, 444493, 1198, 439183, 175, 92753, 1005, 439278, 87642, 439191, 186}
HEMEOS	['2.5.1.-']	[5793, 107735, 87642, 729, 643984, 439191, 668, 444493, 439183, 1038, 175, 186, 439958, 99058]	set()	set()	{444493, 439183}
HEPK2	['2.5.1.-']	[440604, 11966169, 16061158, 70698756, 11966204, 11966179, 53262365, 5460221, 11966197, 24906334, 122283, 45266598, 11966110, 23724672, 446013, 11966216, 11966158, 61503, 440018, 46878377, 24906330, 11966160, 24883423, 92153, 11966162, 5497111, 11966173, 46173081, 445638, 440615, 985, 504166, 5497143, 445344, 25245711, 22833664, 25244191, 169621, 135400185, 135398645, 135398652, 11966172, 1196617…			set()
HEX1	['2.7.1.1', '2.7.1.2']	[439191, 444493, 25074411, 5459792, 222656, 49771529, 440041, 448719, 439155, 91552, 107735, 160419, 443434, 970, 7339, 31348, 34755, 34756, 24762165, 5283546, 186, 3614358, 439278, 5960, 6137, 5793, 44123557, 60961, 175, 643757, 1198, 729, 643984, 439183, 190, 1005, 5460307, 444972, 439958, 99058, 439236]	set()	set()	{5793, 970, 444972, 444493, 1198, 175, 439183, 1005, 186}
HSK	['2.7.1.39']	[5460375, 105, 135400185, 135398645, 135398652, 135398657, 135450599, 135402008, 135405047, 135926594, 137234550, 135444742, 135398650, 135801111, 68841, 5951, 135450591]	{91552, 6306, 223, 5862, 12647, 33032, 68841, 6287, 6288, 6137, 1051, 5951}	{68841, 5951}	set()
ICDHyr	['1.1.1.42']	[31348, 65533, 160419, 5460307, 444972, 970, 5459792, 222656, 49771529]	{1005}	set()	{970, 444972}
ICDHyr_b	['1.1.1.42']	[1198, 160419, 5460307, 444972, 970, 31348, 643757, 3614358, 5459792, 222656, 49771529]			{970, 444972, 643757, 1198}
ICHORT	['3.3.2.1']	[1061, 5793, 439191, 444493, 92753, 45266613, 175, 5892, 5893, 15938971, 107735, 729, 643984, 45479518, 7339, 439183, 1005, 186, 439278, 439958, 99058]	set()	set()	{7339, 5892, 439278, 439183}
ICYSDS	['3.3.2.1']	[1061, 5793, 439184, 87642, 439191, 668, 444493, 92753, 45266613, 175, 5892, 5893, 15938971, 439452, 91493, 729, 643984, 7339, 439183, 1038, 1005, 186, 439190, 439278, 439958, 99058]			{87642}
IPMD	['1.1.1.85']	[1061, 5793, 87642, 439191, 92753, 45266613, 175, 107735, 729, 643984, 7339, 439183, 1038, 1005, 186, 439278, 439958, 99058]	set()	set()	{7339, 1005, 439183, 175, 92753, 87642}
KDOPS	['2.5.1.55']	[439155, 6137, 91552, 44123557, 60961, 443434, 45479518, 34755, 34756, 24762165, 190, 644102, 439236, 440041, 448719]	{1061}	set()	{60961, 6137}
MDH	['1.1.1.37', '1.1.1.299']	[12647, 5960, 151187, 152441, 5460236, 11948925, 171548, 6175, 7866, 5287708, 5461143, 439235, 6288, 135398635, 440033, 5460100, 86289686]	{970}	set()	{440033, 5960, 6288, 171548, 6175}
MOCOS	['1.1.1.37', '1.1.1.299']	[12647, 5960, 151187, 152441, 5460236, 11948925, 5287708, 5461143, 439235, 440033, 5460100, 86289686]			set()
MTHFD_b	['1.1.1.37', '1.1.1.299']	[12647, 6175, 152441, 5460236, 11948925, 439191, 668, 175, 25074411, 283, 135398635, 643757, 5459792, 222656, 49771529, 750, 1198, 151187, 160419, 729, 643984, 5460307, 444972, 5287708, 5461143, 439235, 31348, 439183, 6288, 1038, 5283546, 1005, 3614358, 439278]			{283, 439278, 750, 175}
PANTS	['6.3.2.1']	[1061, 5793, 439184, 87642, 439191, 444493, 92753, 45266613, 175, 5892, 5893, 15938971, 439452, 91493, 729, 643984, 7339, 439183, 1038, 1005, 186, 439190, 439278, 439958, 99058]	{6992099, 644102, 5459847, 5960, 5862, 5460232, 364, 6287, 6613, 119, 104729, 6419706, 5950}	set()	{729, 87642, 175}
PFK_3	['2.7.1.11']	[439184, 6175, 171548, 91493, 7866, 439190, 135398635, 440033, 5460100, 86289686, 3614358, 644102]	{481, 1005, 31348, 65246, 223}	set()	{91493}
PGAMT_b	['2.7.1.11']	[86289313, 5793, 87642, 135398641, 439191, 444493, 92753, 45266613, 175, 670, 13730, 107735, 135398593, 439287, 729, 643984, 7339, 71077, 1005, 1038, 186, 439278, 439958, 99058]			{13730, 1005, 444493, 175, 87642}
PGI	['5.3.1.9']	[4876, 188324, 119228, 8742, 25203769, 25246209, 443210, 5460183, 25195380, 155289974, 13830827, 46173708, 129892964, 135846131, 146157750, 152743507, 155891367, 158012053, 445675, 5462261, 440875, 21145135, 441006, 439286, 6857401, 49859691, 49859692, 70, 115254, 5962, 6323531, 171041857, 196427, 6288, 171904439, 49859597, 449304, 440101, 7098640, 92753, 45266613, 441007, 134820469, 935, 159296,…	{91493}	set()	{6274, 121988, 443142, 647, 12039, 160647, 6287, 6288, 784, 439183, 402, 1045, 9750, 278, 792, 193305, 668, 6305, 123938, 5793, 8742, 439463, 3080745, 1195, 440236, 24621, 440878, 439982, 175, 49, 6322, 8629, 16950, 312, 186, 190, 443198, 443199, 443201, 5950, 439232, 34755, 5960, 5961, 443210, 1099, 5962, 77, 444493, 440272, 979, 729, 87642, 1117, 997, 440041, 1132, 1005, 192878, 439278, 753, 75…
PGK_b	['5.3.1.9']	[444493, 5892, 5893, 15938971, 5459792, 222656, 49771529, 107735, 160419, 970, 7339, 31348, 186, 439278, 1061, 5793, 92753, 45266613, 175, 643757, 1198, 729, 643984, 439183, 1038, 1005, 5460307, 444972, 439958, 99058]			{5892, 970, 7339, 444972, 643757, 1198, 439183, 175, 444493, 92753, 1005, 439278, 729, 186}
PGL	['3.1.1.31']	[5793, 91493, 668, 5360545, 1038, 175, 186, 439190, 439958, 99058]	set()	set()	{91493}
PPBNGS	['4.2.1.24']	[1061, 5793, 87642, 439191, 444493, 92753, 45266613, 175, 5892, 5893, 15938971, 643757, 5459792, 222656, 49771529, 1198, 107735, 729, 643984, 970, 7339, 31348, 439183, 1038, 1005, 186, 5460307, 444972, 439278, 439958, 99058]	{5793, 121893, 135191}	{5793}	{970, 643757, 87642}
PPC	['4.1.1.31']	[87642, 439191, 444493, 5892, 5893, 15938971, 440041, 448719, 439155, 91552, 443434, 7339, 34755, 34756, 24762165, 186, 644102, 439278, 6137, 1061, 44123557, 5793, 60961, 92753, 45266613, 175, 49, 5204641, 729, 643984, 439183, 190, 1038, 439958, 99058, 439236]	{160419, 5862, 119400, 5960, 444972, 5460307, 31348}	set()	{5793, 60961, 34755, 5892, 444493, 439278, 439183, 175, 439155, 87642, 439191, 729, 186, 6137, 190}
PPCDC	['4.1.1.36']	[5793, 87642, 439191, 444493, 175, 107735, 729, 643984, 7339, 439183, 186, 439278, 439958, 99058]	{1050, 1051}	set()	{5793, 7339, 444493, 175, 87642}
PPNCL2	['6.3.2.5']	[1061, 5793, 439184, 87642, 439191, 444493, 175, 439452, 91493, 107735, 729, 643984, 7339, 1038, 1005, 65533, 186, 439278, 439958, 99058]	set()	set()	{5793, 7339, 444493, 175, 87642}
PPND	['1.3.1.12']	[440604, 11966169, 16061158, 70698756, 11966204, 11966179, 53262365, 87642, 5460221, 11966197, 24906334, 439191, 122283, 45266598, 11966110, 444493, 23724672, 446013, 11966216, 11966158, 107735, 7339, 24906330, 11966160, 24883423, 92153, 186, 11966162, 439278, 439958, 99058, 5497111, 1061, 5793, 11966173, 46173081, 445638, 440615, 668, 985, 504166, 175, 5497143, 445344, 25245711, 22833664, 252441…	{6057, 979, 31348}	set()	{864, 1005, 175, 439183, 729}
PPNDH	['4.2.1.91', '4.2.1.51']	[5793, 668, 1038, 175, 186, 439958, 99058]	{643757, 31348, 444212, 5289496, 6140}	set()	{175}
PSP_L	['3.1.3.3']	[439184, 91493, 65533, 439452]	set()	set()	{91493}
RBFSb	['2.5.1.9']	[440604, 11966169, 16061158, 70698756, 86289313, 11966204, 11966179, 53262365, 5460221, 11966197, 24906334, 122283, 45266598, 11966110, 23724672, 446013, 670, 11966216, 11966158, 24906330, 11966160, 71077, 24883423, 92153, 11966162, 5497111, 11966173, 46173081, 445638, 440615, 92753, 45266613, 985, 504166, 5497143, 445344, 25245711, 22833664, 25244191, 169621, 13730, 11966172, 11966177, 439287, 1…	set()	set()	{445638}
S7PI	['5.3.1.28']	[86289313, 5460375, 105, 1061, 87642, 439191, 444493, 92753, 45266613, 175, 5892, 5893, 15938971, 5951, 135444742, 135398650, 135801111, 670, 135400185, 135398645, 135398652, 135398657, 135450599, 135402008, 135405047, 135926594, 137234550, 13730, 107735, 439287, 439183, 71077, 68841, 1038, 186, 135450591]	set()	set()	set()
SDPTA_b	['5.3.1.28']	[440604, 11966169, 16061158, 70698756, 11966204, 11966179, 53262365, 5460221, 11966197, 24906334, 122283, 45266598, 11966110, 23724672, 135444742, 135398650, 135801111, 11966216, 11966158, 61503, 440018, 46878377, 24906330, 11966160, 24883423, 92153, 11966162, 135450591, 5497111, 11966173, 46173081, 445638, 440615, 985, 504166, 5497143, 445344, 25245711, 22833664, 25244191, 169621, 135400185, 135…			{11966155, 644109}
SERASr	['5.3.1.28']	[1198, 160419, 970, 31348, 5360545, 283, 5460307, 444972, 5459792, 222656, 49771529]			{283}
SERAT	['2.3.1.30']	[1061, 5793, 6175, 87642, 175, 135398635, 643757, 5459792, 222656, 49771529, 1198, 107735, 171548, 729, 643984, 970, 7866, 7339, 31348, 439183, 1038, 1005, 186, 5460307, 444972, 439278, 440033, 5460100, 86289686, 439958, 99058]	{5862, 750, 87642, 5950, 5951}	{87642}	{970, 7339, 444972, 643757, 1198, 175, 1005, 729, 87642, 6175}
SHCHD2	['1.3.1.76']	[5793, 87642, 439191, 668, 444493, 175, 283, 643757, 1198, 107735, 160419, 729, 643984, 970, 5460307, 444972, 31348, 439183, 186, 3614358, 439958, 99058]	set()	set()	{87642, 643757, 175}
T2DECAI	['1.3.1.76']	[1198, 160419, 5460307, 444972, 970, 31348, 283, 3614358, 643757]			{970, 444972, 643757, 1198, 283}
THRS	['4.2.3.1']	[1061, 5793, 87642, 439191, 444493, 92753, 45266613, 175, 5892, 5893, 15938971, 729, 643984, 7339, 439183, 1038, 1005, 186, 439278, 439958, 99058]	set()	set()	{5793, 1005, 444493, 175, 439183}
THRt4pp	['4.2.3.1']	[4876, 188324, 119228, 8742, 25203769, 25246209, 443210, 5460183, 25195380, 155289974, 13830827, 46173708, 129892964, 135846131, 146157750, 152743507, 155891367, 158012053, 445675, 5462261, 440875, 21145135, 441006, 439286, 6857401, 49859691, 49859692, 70, 115254, 5962, 6323531, 171041857, 196427, 171904439, 49859597, 449304, 92753, 45266613, 441007, 134820469, 935, 159296, 126747, 754, 11050836,…			{6106, 1066, 227}
TMPK	['2.7.4.16']	[135400185, 135398645, 135398652, 135398657, 135450599, 135402008, 135405047, 135926594, 137234550, 61503, 440018, 46878377, 135444742, 135398650, 135801111, 880, 135450591]	{1130, 644102}	set()	set()
TPI	['5.3.1.1']	[86289313, 87642, 439191, 444493, 5892, 5893, 15938971, 283, 107735, 7339, 71077, 186, 439278, 5793, 92753, 45266613, 175, 13730, 439287, 729, 643984, 439183, 1005, 1038, 439958, 99058]	{24916760}	set()	{5793, 13730, 5892, 444493, 1005, 439183, 175, 92753, 439278, 87642, 439191, 729, 186, 283}
TRPAS2_b	['5.3.1.1']	[4876, 188324, 119228, 8742, 25203769, 25246209, 443210, 5460183, 25195380, 155289974, 13830827, 46173708, 129892964, 135846131, 146157750, 152743507, 155891367, 158012053, 445675, 5462261, 440875, 21145135, 441006, 439286, 6857401, 970, 49859691, 49859692, 115254, 70, 5962, 6323531, 171041857, 196427, 6288, 447145, 440122, 171904439, 49859597, 449304, 92753, 45266613, 441007, 134820469, 935, 159…			{189062, 12039, 439176, 443142, 160647, 439183, 6288, 402, 1051, 7339, 175, 6322, 312, 5950, 5962, 1117, 227, 5862, 439278, 753, 887, 6137}
UAGCVT	['2.5.1.7']	[440604, 11966169, 16061158, 70698756, 86289313, 11966204, 11966179, 53262365, 87642, 5460221, 11966197, 24906334, 439191, 122283, 45266598, 11966110, 444493, 23724672, 5892, 5893, 15938971, 446013, 670, 11966216, 11966158, 107735, 24906330, 11966160, 71077, 24883423, 92153, 11966162, 5497111, 1061, 11966173, 46173081, 445638, 440615, 92753, 45266613, 985, 504166, 175, 5497143, 445344, 25245711, …	{11006912, 104729, 974}	set()	{92753, 175, 985, 439183}
UAMAGS	['6.3.2.9']	[5793, 6175, 439191, 668, 444493, 175, 135398635, 283, 107735, 171548, 729, 643984, 7866, 439183, 1038, 186, 439958, 99058, 440033, 5460100, 86289686]	{33032}	set()	{175}
UPPDC1	['4.1.1.37']	[440604, 11966169, 16061158, 70698756, 11966204, 11966179, 53262365, 5460221, 11966197, 24906334, 122283, 45266598, 11966110, 23724672, 283, 446013, 11966216, 11966158, 24906330, 11966160, 24883423, 92153, 11966162, 5497111, 11966173, 46173081, 445638, 440615, 985, 504166, 5497143, 445344, 25245711, 22833664, 25244191, 169621, 49, 5204641, 11966172, 11966177, 11966175, 11966155, 5460326, 864, 251…	set()	set()	{864, 985, 283, 5497143}
VALTA_b	['4.1.1.37']	[1061, 5793, 439191, 668, 444493, 92753, 45266613, 175, 5892, 5893, 15938971, 107735, 729, 643984, 7339, 439183, 1038, 1005, 186, 439278, 439958, 99058]			{5793, 5892, 7339, 444493, 175, 439191, 729}
