# Supplementary material for: Accurate prediction of flux distributions compatible with metabolite concentration effects in genome-scale metabolic networks
Source: PLoS Comput Biol. 2026 Mar 16;22(3):e1014066. doi: 10.1371/journal.pcbi.1014066 (PMC13008253; doi:10.1371/journal.pcbi.1014066)
Supplement: S2 Table — This table provides the names of metabolites associated with the CIDs listed in S1 Table. (XLSX) [file pcbi.1014066.s004.xlsx]

## Sheet: Table S2
S2 Table. Metabolite names corresponding to the compound IDs (CIDs) in Table S1. This table provides the names of metabolites associated with the CIDs listed in Table S1.
cid	metName
135403648	5-Formyltetrahydrofolate
135398657	5,10-Methenyltetrahydrofolate
165007	Sedoheptulose 7-phosphate
439184	D-Ribulose 5-phosphate
5460375	3-Phosphohydroxypyruvate
439452	6-phospho-D-glucono-1,5-lactone
2723872	D-Fructose
46878377	(R)-S-Lactoylglutathione
5951	L-Serine
61503	D-Lactate
440018	(R)-S-Lactoylglutathione
124886	Reduced glutathione
135450591	10-Formyltetrahydrofolate
91493	6-Phospho-D-gluconate
68841	O-Phospho-L-serine
105	3-Phosphohydroxypyruvate
880	Methylglyoxal
122357	D-Erythrose 4-phosphate
135398649	5,6,7,8-Tetrahydrofolate
135398652	5,10-Methylenetetrahydrofolate
164735	Sedoheptulose 1,7-bisphosphate
5460100	L-2-Amino-3-oxobutanoate
6288	L-Threonine
151187	O-Phospho-L-homoserine
86289686	L-2-Amino-3-oxobutanoate
5461143	L-Aspartate 4-semialdehyde
439190	D-Xylulose 5-phosphate
171548	Biotin
6175	Cytidine
51	2-Oxoglutarate
7866	Isethionic acid
5960	L-Aspartate
440033	L-2-Amino-3-oxobutanoate
12647	L-Homoserine
135398635	Guanosine
152441	4-Phospho-L-aspartate
65533	D-Glucose 1-phosphate
5892	Nicotinamide adenine dinucleotide
1038	H+
439183	3-Phospho-D-glycerate
643984	Glyceraldehyde 3-phosphate
439191	3-Phospho-D-glyceroyl phosphate
439958	D-Glucose 6-phosphate
5793	D-Glucose
1061	Phosphate
7339	5-Phospho-alpha-D-ribose 1-diphosphate
175	Acetate
948	Nitrous oxide
186	Acetyl phosphate
444493	Acetyl-CoA
92753	Propanoyl-CoA
107735	Pyruvate
729	Glyceraldehyde 3-phosphate
1005	Phosphoenolpyruvate
439278	D-Glycerate 2-phosphate
750	Glycine
440210	P1,P5-Bis(5'-adenosyl) pentaphosphate
283	Formate
5204641	3-Methyl-2-oxobutanoate
23724672	Lipoyl-AMP
22833664	3-Oxooctadecanoyl-CoA
70698756	3-Oxododecanoyl-CoA
11966216	(S)-3-Hydroxyoctanoyl-CoA
25245711	Octanoyl-CoA (n-C8:0CoA)
169621	3-Oxohexadecanoyl-CoA
5497111	Octadecenoyl-CoA (n-C18:1CoA)
440604	3-Oxododecanoyl-CoA
92153	Acetoacetyl-CoA
11966110	Trans-Dodec-2-enoyl-CoA
25244191	3-Oxohexadecanoyl-CoA
53262365	(S)-3-Hydroxyhexadecanoyl-CoA
5360545	Sodium
6305	L-Tryptophan
440615	Decanoyl-CoA (n-C10:0CoA)
3082152	3-Oxohexanoyl-CoA
122283	Butanoyl-CoA
45266605	Palmitoyl-CoA (n-C16:0CoA)
25271599	Trans-Hexadec-2-enoyl-CoA
5497143	Crotonoyl-CoA
445638	Hexadecenoate (n-C16:1)
11966155	3-Oxodecanoyl-CoA
11966158	(S)-3-Hydroxydecanoyl-CoA
11966160	(S)-3-Hydroxyhexanoyl-CoA
11966162	3-Oxooctanoyl-CoA
985	Hexadecanoate (n-C16:0)
24906330	Trans-Octadec-2-enoyl-CoA
11966169	3-Oxododecanoyl-CoA
11966172	Trans-Tetradec-2-enoyl-CoA
11966173	(S)-3-Hydroxydodecanoyl-CoA
24906334	(S)-3-Hydroxyoctadecanoyl-CoA
11966175	Trans-Oct-2-enoyl-CoA
864	Lipoate
11966177	(S)-3-Hydroxytetradecanoyl-CoA
24883423	Trans-Dec-2-enoyl-CoA
11966179	(S)-3-Hydroxyhexadecanoyl-CoA
5460326	Lipoate
16061158	3-Oxododecanoyl-CoA
25113193	Dodecanoyl-CoA (n-C12:0CoA)
11966197	3-Oxotetradecanoyl-CoA
5460221	Octadecenoate (n-C18:1)
11966204	Trans-Hex-2-enoyl-CoA
9543037	(S)-3-Hydroxybutanoyl-CoA
160419	Succinate
1198	Isocitrate
5459792	L-Malate
5460307	Fumarate
87642	Coenzyme A
31348	Citrate
668	Dihydroxyacetone phosphate
446013	Flavin adenine dinucleotide reduced
439160	D-Fructose 6-phosphate
643757	Cis-Aconitate
970	Oxaloacetate
5283546	Ubiquinone-8
25074411	Ubiquinol-8
1173	Undecaprenyl phosphate
670	Dihydroxyacetone
86289313	2-Aminomalonate semialdehyde
13730	Deoxyadenosine
71077	D-Serine
447145	N6-(1,2-Dicarboxyethyl)-AMP
440122	N6-(1,2-Dicarboxyethyl)-AMP
135398593	Deoxyinosine
5280604	Undecaprenyl diphosphate
150629	2-Deoxy-D-ribose 5-phosphate
135398638	Hypoxanthine
135398641	Inosine
439287	2-Deoxy-D-ribose 1-phosphate
5376004	2-Demethylmenaquinone 8
6029	Uridine
90658453	2-Acyl-sn-glycero-3-phosphoethanolamine (n-C18:0)
1174	Uracil
193305	L-Glutamate 5-semialdehyde
104729	Co2+
49859619	1-octadecanoyl-sn-glycerol 3-phosphate
60961	Adenosine
1188	Xanthine
190	Adenine
64959	Xanthosine
135398592	Deoxyguanosine
1117	Sulfate
29936	Iron (Fe3+)
45479636	Menaquinol 8
5376507	Menaquinone 8
644102	Diphosphate
91552	L-Homocysteine
44123557	(2R,4S)-2-methyl-2,4-dihydroxydihydrofuran-3-one
443434	4,5-dihydroxy-2,3-pentanedione
24762165	S-Adenosyl-L-methionine
34755	S-Adenosyl-L-methionine
34756	S-Adenosyl-L-methionine
439236	Alpha-D-Ribose 1-phosphate
448719	(2R,4S)-2-methyl-2,3,3,4-tetrahydroxytetrahydrofuran
24798681	S-Ribosyl-L-homocysteine
439155	S-Adenosyl-L-homocysteine
6137	L-Methionine
1045	Putrescine
784	Hydrogen peroxide
223	Ammonium
33032	L-Glutamate
167945	(R)-Pantothenate
440333	N-Succinyl-LL-2,6-diaminoheptanedioate
70678541	Adenosylcobalamin
440336	S-Adenosyl-4-methylthio-2-oxobutanoate
440349	N-Succinyl-2-L-amino-6-oxoheptanedioate
24621	Molybdate
21954611	2-Isopropylmaleate
58	2-Oxobutanoate
135415868	5-Methyltetrahydrofolate
444485	Dephospho-CoA
70	4-Methyl-2-oxopentanoate
77	3-Carboxy-3-hydroxy-4-methylpentanoate
440431	D-erythro-1-(Imidazol-4-yl)glycerol 3-phosphate
6262	Ornithine
6267	L-Asparagine
6274	L-Histidine
135	4-Hydroxybenzoate
135461000	Molybdopterin cytosine dinucleotide
137	5-Amino-4-oxopentanoate
168431766	Thiamine diphosphate
11802774	Phosphatidylethanolamine (dihexadecanoyl, n-C16:0)
5460128	7,8-Diaminononanoate
6306	L-Isoleucine
173	8-Amino-7-oxononanoate
91820207	Adenosylcobalamin
6322	L-Arginine
146157750	Cob(I)alamin
24971461	Adenosylcobalamin
5462222	Potassium
5462224	Magnesium
134820049	Phospho-heptosyl-heptosyl-kdo2-lipidA
22321364	Thiamine diphosphate
5460183	Cob(I)alamin
216	4-Amino-2-methyl-5-phosphomethylpyrimidine
5460197	8-Amino-7-oxononanoate
239	Beta-Alanine
135846131	Cob(I)alamin
5460212	1-(5-Phosphoribosyl)-5-[(5-phosphoribosylamino)methylideneamino]imidazole-4-carboxamide
5462259	3-Carboxy-4-methyl-2-oxopentanoate
5462261	3-Carboxy-2-hydroxy-4-methylpentanoate
24883454	2-succinyl-5-enolpyruvyl-6-hydroxy-3-cyclohexene-1-carboxylate
5460228	2,3-Dihydrodipicolinate
129297	L-Glutamate 1-semialdehyde
278	Carbamoyl phosphate
134820124	Phospho-heptosyl-phospho-heptosyl-heptosyl-kdo2-lipidA
5460271	3-Dehydroquinate
312	Chloride
71448891	O-Succinylbenzoyl-CoA
321	Coproporphyrinogen III
134820167	Glucosyl-galactosyl-glucosyl-inner core oligosaccharide lipid A
333	5-Amino-6-(5'-phosphoribitylamino)uracil
145742	L-Proline
54675818	2,3-Dihydroxybenzoate
192878	N-Acetyl-L-glutamate 5-semialdehyde
5460341	Calcium
155289974	Cob(I)alamin
134820216	Glucosyl-glucosyl-galactosyl-glucosyl-inner core oligosaccharide lipid A
25244029	8-Amino-7-oxononanoate
16738685	UDP-3-O-(3-hydroxytetradecanoyl)-D-glucosamine
5460362	D-Alanyl-D-alanine
402	Hydrogen sulfide
3080609	Dehydroglycine
446894	1-(2-Carboxyphenylamino)-1-deoxy-D-ribulose 5-phosphate
6171060	Dihydrosirohydrochlorin
8629	UDPglucose
5460405	2,3,4,5-Tetrahydrodipicolinate
119228	3-Deoxy-D-manno-2-octulosonate
90657244	Phosphatidylethanolamine (dihexadec-9enoyl, n-C16:1)
54706667	1,4-Dihydroxy-2-naphthoate
16048619	5-amino-1-(5-phospho-D-ribosyl)imidazole
25246209	UDP-2,3-bis(3-hydroxytetradecanoyl)glucosamine
135463437	Cyclic pyranopterin monophosphate
146037274	Phosphatidylethanolamine (dioctadec-11-enoyl, n-C18:1)
118987295	CDP-1,2-dihexadec-9-enoylglycerol
188960	D-Glucosamine 1-phosphate
118987297	Cardiolipin (tetrahexadec-9-enoyl, n-C16:1)
118987298	Cardiolipin (tetraoctadec-11-enoyl, n-C18:1)
118987296	CDP-1,2-dioctadec-11-enoylglycerol
440875	(S)-2-Aceto-2-hydroxybutanoate
440878	(S)-2-Acetolactate
115254	Pantetheine 4'-phosphate
16950	N(omega)-(L-Arginino)succinate
7057976	Shikimate
440901	O-Phospho-4-hydroxy-L-threonine
6474320	Adenosylcobalamin
135483998	5-Methyltetrahydrofolate
146037344	Phosphatidylglycerol (dioctadec-11-enoyl, n-C18:1)
445027	Dethiobiotin
129892964	Cob(I)alamin
5460580	Isochorismate
60150382	N(omega)-(L-Arginino)succinate
134820469	Heptosyl-phospho-heptosyl-heptosyl-kdo2-lipidA
134820481	Heptosyl-heptosyl-kdo2-lipidA
647	Dimethylallyl diphosphate
652	7,8-Diaminononanoate
158012053	Cob(I)alamin
134820504	Galactosyl-glucosyl-inner core oligosaccharide lipid A
129704604	Thiamine diphosphate
669	3,4-dihydroxy-2-butanone 4-phosphate
50909858	Heptosyl-heptosyl-kdo2-lipidA
41635	D-4'-Phosphopantothenate
440997	D-Glucosamine 6-phosphate
134820521	Kdo-phospho-heptosyl-phospho-heptosyl-heptosyl-kdo2-lipidA
13830827	Cob(I)alamin
441006	ADP-D-glycero-D-manno-heptose
441007	ADP-L-glycero-D-manno-heptose
6857401	(S)-3-Methyl-2-oxopentanoate
6197972	But-2-enoyl-[acyl-carrier protein]
753	Glycerol
754	Glycerol 3-phosphate
756	Glycolaldehyde
769	Bicarbonate
5280523	3-Carboxy-3-hydroxy-4-methylpentanoate
4876	4-Aminobenzoate
788	Hydroxymethylbilane
5280533	2-Isopropylmaleate
449304	4-Phospho-D-erythronate
792	3-(Imidazol-4-yl)-2-oxopropyl phosphate
796	Iminoaspartate
23327	D-Glutamate
14506801	5-O-(1-Carboxyvinyl)-3-phosphoshikimate
9548599	1-(5-Phosphoribosyl)-5-[(5-phosphoribosylamino)methylideneamino]imidazole-4-carboxamide
9548600	N-(5-Phospho-D-ribosyl)anthranilate
16059194	UDP-N-acetylmuramoyl-L-alanyl-D-glutamyl-meso-2,6-diaminopimeloyl-D-alanyl-D-alanine
443198	2-C-methyl-D-erythritol 4-phosphate
443199	4-(cytidine 5'-diphospho)-2-C-methyl-D-erythritol
443200	2-phospho-4-(cytidine 5'-diphospho)-2-C-methyl-D-erythritol
443201	1-deoxy-D-xylulose 5-phosphate
2879	P-Cresol
443210	DTDPglucose
443223	D-Glycero-D-manno-heptose 1,7-bisphosphate
166760	5-Formamido-1-(5-phospho-D-ribosyl)imidazole-4-carboxamide
160617	Orotidine 5'-phosphate
4971	Protoporphyrin
9068	Thiamine diphosphate
25195380	Cob(I)alamin
887	Methanol
11948934	N-Succinyl-LL-2,6-diaminoheptanedioate
160647	2-Dehydro-3-deoxy-D-arabino-heptonate 7-phosphate
439176	5-Methylthioadenosine
5280651	All-trans-Octaprenyl diphosphate
439182	5'-Deoxyadenosine
93072	N-Carbamoyl-L-aspartate
13548436	(3R)-3-Hydroxyacyl-[acyl-carrier protein]
160666	(S)-2-[5-Amino-1-(5-phospho-D-ribosyl)imidazole-4-carboxamido]succinate
16755619	2-Dehydropantoate
935	Nickel
439216	(S)-Dihydroorotate
955	O-Succinylbenzoate
46173118	Three disacharide linked murein units (pentapeptide crosslinked tetrapeptide (A2pm->D-ala) tetrapeptide corsslinked tetrapeptide (A2pm->D-ala)) (middle of chain)
439232	N2-Acetyl-L-ornithine
11006912	UDP-N-acetylmuramate
193475	L-Glutamate 5-phosphate
439251	(R)-Pantoate
46173141	Phosphatidylglycerol (dihexadec-9-enoyl, n-C16:1)
439258	L-Cystathionine
99290	Meso-2,6-Diaminoheptanedioate
13831140	Lipid A Disaccharide
997	Phenylpyruvate
139033579	Adenosylcobalamin
193516	4-(1-D-Ribitylamino)-5-aminouracil
439283	LL-2,6-Diaminoheptanedioate
49859575	Phosphatidylglycerol (dihexadecanoyl, n-C16:0)
441339	D-Glycero-D-manno-heptose 7-phosphate
439292	DTDP-4-dehydro-6-deoxy-D-glucose
439293	DTDP-4-dehydro-6-deoxy-L-mannose
441340	D-Glycero-D-manno-heptose 1-phosphate
1021	Porphobilinogen
449538	UDP-N-acetylmuramoyl-L-alanyl-D-glutamate
1028	Prephenate
25244684	L-Glutamate 1-semialdehyde
49859597	Phosphatidylglycerophosphate (dihexadecanoyl, n-C16:0)
1051	Pyridoxal 5'-phosphate
168989	6,7-Dimethyl-8-(1-D-ribityl)lumazine
1055	Pyridoxine 5'-phosphate
123938	Gamma-L-Glutamyl-L-cysteine
10329124	2,3,2'3'-Tetrakis(beta-hydroxymyristoyl)-D-glucosaminyl-1,6-beta-D-glucosamine 1,4'-bisphosphate
121893	Protoporphyrinogen IX
1066	Quinolinate
439351	3-Dehydroquinate
25203768	KDO-lipid IV(A)
25203769	UDP-2,3-bis(3-hydroxytetradecanoyl)glucosamine
5280832	2-Octaprenylphenol
5280833	2-Octaprenyl-6-hydroxyphenol
171041857	UDP-N-acetylmuramoyl-L-alanyl-D-gamma-glutamyl-meso-2,6-diaminopimelate
5280834	2-Octaprenyl-6-methoxyphenol
1099	Sulfite
1102	Spermidine
25201749	UDP-3-O-(3-hydroxytetradecanoyl)-D-glucosamine
121947	Shikimate 5-phosphate
439398	L-Histidinol phosphate
49859691	Cardiolipin (tetrahexadecanoyl, n-C16:0)
49859692	Cardiolipin (tetrahexadecanoyl, n-C16:0)
1132	Thiamine diphosphate
1131	Thiamin monophosphate
439406	O-Succinyl-L-homoserine
3083382	KDO(2)-lipid IV(A)
439415	S-Adenosylmethioninamine
50986110	2-Octaprenyl-3-methyl-5-hydroxy-6-methoxy-1,4-benzoquinol
121992	Nicotinate D-ribonucleotide
160913	N1-(5-Phospho-D-ribosyl)glycinamide
5289105	(R)-Pantoate
1169	UDP-N-acetylmuramate
99478	O-Acetyl-L-serine
49859737	Phosphatidylserine (dihexadecanoyl, n-C16:0)
1179	Uroporphyrinogen III
135398561	5-Methyltetrahydrofolate
439462	5-Amino-6-(5'-phosphoribosylamino)uracil
439463	5-O-(1-Carboxyvinyl)-3-phosphoshikimate
1195	Isopentenyl diphosphate
135398581	Molybdopterin
135398583	Molybdopterin guanine dinucleotide
193735	5-[(5-phospho-1-deoxyribulos-1-ylamino)methylideneamino]-1-(5-phosphoribosyl)imidazole-4-carboxamide
135398600	2,5-Diamino-6-(ribosylamino)-4-(3H)-pyrimidinone 5'-phosphate
135398602	Dihydroneopterin
135398603	7,8-Dihydrofolate
135398609	2-Amino-4-hydroxy-6-(erythro-1,2,3-trihydroxypropyl)dihydropteridine triphosphate
135398610	2-Amino-4-hydroxy-6-(erythro-1,2,3-trihydroxypropyl)dihydropteridine triphosphate
135398611	6-hydroxymethyl-dihydropterin pyrophosphate
15942880	3-Deoxy-D-manno-octulosonate 8-phosphate
445675	UDP-N-acetyl-D-glucosamine
70914	N-Acetyl-L-glutamate
135398662	Dihydropteroate
25244942	UDP-3-O-(3-hydroxytetradecanoyl)-N-acetylglucosamine
445713	Farnesyl diphosphate
46173461	Two disacharide linked murein units, tripeptide crosslinked tetrapeptide (A2pm->D-ala) (middle of chain)
11988267	1-(5-Phosphoribosyl)-AMP
24892716	Adenosylcobalamin
6436143	Adenosylcobalamin
5431	Thiamine diphosphate
21597501	1-hydroxy-2-methyl-2-(E)-butenyl 4-diphosphate
6323531	UDP-N-acetylmuramoyl-L-alanyl-D-gamma-glutamyl-meso-2,6-diaminopimelate
23657816	2-(Formamido)-N1-(5-phospho-D-ribosyl)acetamidine
45479277	2-Demethylmenaquinol 8
23930	Manganese
15938963	Thiamine diphosphate
165271	L-Histidinol
71080	D-Alanine
23978	Copper
6518189	Thiamine diphosphate
171904439	(R)-3-Hydroxydodecanoyl-[acyl-carrier protein]
34231	Enterochelin
23994	Zinc
5289403	L-seryl-AMP
445888	CMP-3-deoxy-D-manno-octulosonate
136033744	Molybdenum cofactor
439774	3-Dehydroshikimate
146025952	Adenosylcobalamin
146157058	Adenosylcobalamin
5287432	2-Succinyl-6-hydroxy-2,4-cyclohexadiene-1-carboxylate
46173708	Cob(I)alamin
165388	5-amino-1-(5-phospho-D-ribosyl)imidazole-4-carboxylate
126961167	Cardiolipin (tetrahexadec-9-enoyl, n-C16:1)
9750	L-Citrulline
126961193	Cardiolipin (tetraoctadec-11-enoyl, n-C18:1)
445995	Geranyl diphosphate
21145135	(S)-2-Aceto-2-hydroxybutanoate
45479477	Two disacharide linked murein units, pentapeptide crosslinked tetrapeptide (A2pm->D-ala) (middle of chain)
21145142	2-Oxo-3-hydroxy-4-phosphobutanoate
129652284	N1-(5-Phospho-D-ribosyl)glycinamide
159296	Adenosine 3',5'-bisphosphate
152743507	Cob(I)alamin
65110	5-Amino-1-(5-Phospho-D-ribosyl)imidazole-4-carboxamide
139212383	(R)-3-Hydroxyhexanoyl-[acyl-carrier protein]
439905	5-Phospho-beta-D-ribosylamine
73323	Xanthosine 5'-phosphate
45489773	5'-deoxyribose
165491	Deamino-NAD+
10313378	5-Methylthio-D-ribose
155891367	Cob(I)alamin
439975	DTDP-L-rhamnose
439982	2,3-Dihydrodipicolinate
11953841	UDP-N-acetyl-3-O-(1-carboxyvinyl)-D-glucosamine
6971070	3-(4-Hydroxyphenyl)pyruvate
45266632	4-amino-4-deoxychorismate
45266657	5-Amino-1-(5-Phospho-D-ribosyl)imidazole-4-carboxamide
5862	L-Cysteine
130805	N2-Formyl-N1-(5-phospho-D-ribosyl)glycinamide
11966213	1-Pyrroline-5-carboxylate
12039	Chorismate
25245451	7,8-Diaminononanoate
126747	2-C-methyl-D-erythritol 2,4-cyclodiphosphate
21145376	(R)-2,3-Dihydroxy-3-methylpentanoate
5950	L-Alanine
5961	L-Glutamine
5962	L-Lysine
196427	Sirohydrochlorin
11050836	1-(5-Phosphoribosyl)-ATP
56928103	Malonyl-CoA methyl ester
440179	2,3,4,5-Tetrahydrodipicolinate
23615351	(R)-2,3-Dihydroxy-3-methylbutanoate
5459842	Anthranilate
440201	(2,3-Dihydroxybenzoyl)adenylate
5459852	S-Adenosyl-4-methylthio-2-oxobutanoate
23615393	Iminoaspartate
188324	D-Arabinose 5-phosphate
6057	L-Tyrosine
49852329	2-Octaprenyl-6-methoxy-1,4-benzoquinol
440236	N-Acetyl-L-glutamyl 5-phosphate
3037124	UDP-N-acetylmuramoyl-L-alanine
54685638	3-Octaprenyl-4-hydroxybenzoate
5459918	N1-(5-Phospho-D-ribosyl)glycinamide
440272	N-Acetyl-D-glucosamine 1-phosphate
6106	L-Leucine
440289	N-(5-Phospho-D-ribosyl)anthranilate
10214	3'-Phosphoadenylyl sulfate
440304	N-((R)-4-Phosphopantothenoyl)-L-cysteine
6140	L-Phenylalanine
10238	Adenosine 5'-phosphosulfate
199	Agmatine
6508	Quinate
760	Glyoxylate
700	Ethanolamine
5884	Nicotinamide adenine dinucleotide phosphate - reduced
7427	Trehalose
702	Ethanol
1050	Pyridoxal
1052	Pyridoxamine
1053	Pyridoxamine 5'-phosphate
1054	Pyridoxine
712	Formaldehyde
6287	L-Valine
3440921	Inorganic triphosphate
798	Indole
118	4-Aminobutanal
119	4-Aminobutanoate
1112	Succinic semialdehyde
964	Hydroxypyruvate
45266733	UDP-4-keto-pyranose
45479518	Two disacharide linked murein units, tripeptide crosslinked tripeptide (A2pm->A2pm) (middle of chain)
364	2,3-diaminopropionate
6419706	D-Gluconate
65246	D-Fructose 1-phosphate
44229082	2-Dehydro-3-deoxy-D-gluconate 6-phosphate
440101	Alpha-D-Ribose 5-phosphate
3037043	Reduced thioredoxin
135191	D-Xylose
119400	L-tartrate
444212	Trans-Aconitate
1130	Thiamin
24916760	2-Phosphoglycolate
172313	D-Fructose 1,6-bisphosphate
974	Oxamate
