# Supplementary material for: Accurate prediction of flux distributions compatible with metabolite concentration effects in genome-scale metabolic networks
Source: PLoS Comput Biol. 2026 Mar 16;22(3):e1014066. doi: 10.1371/journal.pcbi.1014066 (PMC13008253; doi:10.1371/journal.pcbi.1014066)
Supplement: S3 Table — The table reports the performance of KineFlux across seventeen knockout strains, each with two biological replicates, using Pearson correlation and mean squared error (MSE) between measured and predicted fluxes. (XLSX) [file pcbi.1014066.s005.xlsx]

## Sheet: Table S3
S3 Table. Evaluation of KineFluxin E. coli. The table reports the performance of KineFlux across seventeen knockout strains, each with two biological replicates, using Pearson correlation and mean squared error (MSE) between measured and predicted fluxes.
condition, strain	Pearson correlation	MSE
sdh2_B1	0.869	5.813
tpi1_B2	0.830	4.729
pts3_B1	0.841	5.176
tpi2_B1	0.824	7.707
sdh1_B1	0.867	4.234
pts4_B2	0.944	2.027
sdh3_B1	0.861	3.652
pgi2_B1	0.869	3.469
pts2_B2	0.945	1.584
pts4_B1	0.944	1.785
pgi6_B1	0.868	3.704
pgi6_B2	0.856	4.011
pgi4_B2	0.780	6.491
pgi1_B1	0.834	4.248
pts3_B2	0.872	3.745
pgi5_B2	0.795	6.127
sdh3_B2	0.909	2.539
tpi2_B2	0.833	7.463
pgi4_B1	0.800	5.991
pgi2_B2	0.881	3.230
pgi5_B1	0.807	5.492
pts1_B2	0.864	4.043
tpi3_B1	0.871	3.507
pgi8_B2	0.784	6.033
sdh2_B2	0.879	5.689
pgi8_B1	0.773	6.203
tpi3_B2	0.828	4.593
tpi1_B1	0.813	5.791
pts1_B1	0.830	5.576
pgi1_B2	0.841	4.401
pgi7_B2	0.879	4.745
sdh1_B2	0.868	4.209
pts2_B1	0.918	3.290
pgi7_B1	0.880	3.301
